# Supplementary material for: Multimodal Sequencing and Reanalysis Approaches to End the Diagnostic Odyssey of Individuals with Suspected Rare Monogenic Diseases
Source: Genes (Basel). 2026 May 31;17(6):647. doi: 10.3390/genes17060647 (PMC13299716; doi:10.3390/genes17060647)
Supplement: Supplementary file 1 [file genes-17-00647-s001.zip]

Archive with 1 entries (1 files):
- genes-4204307-supplementary.pdf
